# Supplementary material for: Antarctic Ardley Island terrace — An ideal place to study the marine to terrestrial succession of microbial communities
Source: Front Microbiol. 2023 Feb 6;14:942428. doi: 10.3389/fmicb.2023.942428 (PMC9940900; doi:10.3389/fmicb.2023.942428)
Supplement: Supplementary file 1 [file Data_Sheet_1.ZIP]

Archive with 2 entries (2 files):
- 01 SuppInfo S1_Data Sheet.docx
- __MACOSX/._01 SuppInfo S1_Data Sheet.docx
